# Supplementary material for: Exome Sequencing and the Identification of New Genes and Shared Mechanisms in Polymicrogyria
Source: JAMA Neurol. 2023 Jul 24;80(9):980–8. doi: 10.1001/jamaneurol.2023.2363 (PMC10366952; doi:10.1001/jamaneurol.2023.2363)
Supplement: Supplement 2. — eTable 2. PMG-Associated Variants Identified in Cohort [file jamaneurol-e232363-s002.xlsx]

## Sheet: All - AlphaGene
Akula SK, Chen AY, Neil JE, et al; Polymicrogyria Genetics Research Network. Exome Sequencing and the Identification of New Genes and Shared Mechanisms in Polymicrogyria. JAMA Neurol. Published online July 24, 2023. doi:10.1001/jamaneurol.2023.2363
eTable 2. PMG-Associated Variants Identified in Cohort
Family code	Individual code	Gene	Genomic coordinates (GRCh38)	Transcript	Nucleotide change	Protein change	Variant in ClinVar or HGMD	Zygosity, Inheritance pattern	Polymicrogyria (PMG) Distribution (MRI unless stated otherwise)	Additional Brain Imaging Findings (MRI unless stated otherwise)	Head Circumference Z-score (age)	Epilepsy	Additional Phenotypes	Prior Clinical Genetic Testing (normal unless stated otherwise)	TORCH/CMV Testing	Parental Consanguinity	Trio Exome Sequencing (ES)	Notes & Variant References, if previously reported (Distinct cases unless stated otherwise)
BFP5800	BFP5801	ADGRG1	16:57651502	NM_201525.4	c.367C>T	p.Gln123Ter	Yes	Homozygous, AR	Frontoparietal PMG, bilateral	Abnormally arched body of corpus callosum, dilated perivascular spaces of basal ganglia, large lateral and third ventricles, diminished white matter and delayed myelination, abnormal lobulation in anterior cerebellum, cerebellar vermis hypoplasia, small midbrain and pons	-0.2 (7y)	Yes, childhood onset	Developmental delay, brachycephaly, strabismus, deep set eyes, long face	Karyotype, FISH 17p13.3	CMV negative	No	No, Proband only ES	ClinVar ID: 381530 HGMD Accession: CM107230
PMG5500	PMG5501	ADGRG1	16:57655441	NM_201525.4	c.811C>T	p.Arg271Ter	Yes	Homozygous, AR	Frontoparietal PMG, bilateral	Unknown	Unknown	Unknown	Unknown	Unknown	Unknown	Yes	No, Single gene sequencing (proband only)	ClinVar ID: 620113 HGMD Accession: CM152128
PMG12400	PMG12401	ADGRG1	16:57660800	NM_201525.4	c.1588delC	p.Leu530TrpfsTer54	No	Homozygous, AR	Frontal PMG	Enlarged ventricles	0.2 (13y)	Yes, childhood onset	Developmental and cognitive delay, nystagmus, drooling, upper extremity hypertonia, hyperreflexia, spasticity, ankle and knee contractures, history of gait ataxia, history of nasopharyngeal carcinoma, kyphosis	Unknown	Unknown	Yes	No, Proband and sibling ES	Sibling of PMG12402
PMG12400	PMG12402	ADGRG1	16:57660800	NM_201525.4	c.1588delC	p.Leu530TrpfsTer54	No	Homozygous, AR	Cobblestone malformation, bilateral, frontal, parietal, occipital	Abnormal angle of corpus callosum, reduced white matter, enlarged perivascular spaces, possible small cerebellar cysts and abnormal cerebellar myelination, small cerebellar vermis, pons and brainstem	0.9 (1y9m)	No	Developmental delay, bialteral nystagmus and esotropia, axial hypotonia, lower extremity hyperreflexia	Unknown	Unknown	Yes	No, Proband and sibling ES	Sibling of PMG12401
PMG3800	PMG3801	AKT3	1:243505296	NM_005465.7	c.1393C>T	p.Arg465Trp	Yes	Heterozygous, AD de novo	Diffuse PMG, bilateral	Moderately diminished white matter	4.3 (2y9m)	Yes	Profound developmental and cognitive disability, spastic quadriplegia, hyperreflexia, axial hypotonia, appendicular hypertonia, died of pneumonia/respirtatory failure	Unknown	Unknown	Yes	No, Proband only ES	Case published (PMG-3801) in Jamuar, SS et al, NEJM 2014 Aug 21;371(8):733-43. PMID: 25140959 ClinVar ID: 39814 HGMD Accession: CM126684
PMG9100	PMG9101	AKT3	1:243552928	NM_005465.7	c.964G>A	p.Asp322Asn	Yes	Heterozygous	Perisylvian PMG, bilateral	Enlarged ventricles, reduced white matter volume	4.2 (1d)	Yes	Developmemtal delay, hypotonia, drooling	Karyotype, FISH 17p13.3 and 22q11.2	Unknown	No	No, Proband only ES	ClinVar ID: 422166 HGMD Accession: CM1714051
PMG6800	PMG6801	AKT3	1:243505292	NM_005465.7	c.1397C>T	p.Pro466Leu	Yes	Heterozygous, AD	Right PMG, frontoparietal (by report)	Right sided atrophy (by report)	Unknown	Unknown	Unknown	Unknown	Unknown	Unknown	No, tNGS panel (proband and father only)	Case published in Caraballo, R et al, Epilepsia 1999 Jul;40(7):865-71. PMID: 10403209 ClinVar ID: 958474
PMG20300	PMG20301	AP4E1	15:50915479 15:50993379	NM_007347.5	c.254T>C c.2100C>G	p.Ile85Thr p.Ser700Arg	Yes	Compound Heterozygous, AR	Diffuse PMG, bilateral	Thin corpus callosum, visible anterior commissure, small hippocampus, ventriculomegaly, decreased white matter volume, somewhat delayed myelination for age, fully formed but hypoplastic vermis, thin brainstem, large retrocerebellar CSF	-3.7 (2y8m)	Yes, infantile onset	Significant developmental delay and cognitive disability, spastic tetraparesis with contractures of hands and feet, central hypotonia, central and obstructive sleep apnea, drooling, dysphagia, immature retinas, nystagmus, high arched palate, bradycardia and cardiac palpitations, gastroesophageal reflux, precocious puberty, thrombocytosis, anemia	Karyotype, chromosome microarray, FISH for LIS1	Unknown	No	Yes	ClinVar ID: 655592
PMG7100	PMG7101	AP4M1	7:100101962	NM_004722.4	c.142delG	p.Val48SerfsTer33	Yes	Homozygous, AR	Posterior sylvian cortex irregularity, R>L, possible cortical malformation/PMG	Thin splenium of corpus callosum, small pituitary gland, diffusely reduced white matter volume	-2.5 (14y)	Yes, childhood onset	Deveopmental delay, spastic tetraparesis, slightly prominent nose, thickened inferior globules of ears, high palate, bifid uvula, mild micrognathia, inverted nipples, scoliosis, flexion contractures of upper and lower extremities, cutis marmorata, asthma	Karyotype, subtelomere FISH, FISH for 22q11.2, Angelman/Prader-Willi, Wolf-Hirschhorn and Rubinstein-Taybi syndromes, Fragile X DNA testing	Unknown	Yes	No, Proband and sibling ES	Sibling of PMG7102 ClinVar ID: 1697248
PMG7100	PMG7102	AP4M1	7:100101962	NM_004722.4	c.142delG	p.Val48SerfsTer33	Yes	Homozygous, AR	Distributed	Abnormal configuration of cortical sulcation in places secondary to decreased white matter, thin splenium of corpus callosum, moderately decreased periatrial white matter volume and equivocally delayed myelination	-3 (14m)	Yes, infantile onset	Developmental delay, hypotonia, narrow V-shaped palate with thickened alveolar ridge	Unknown	Unknown	Yes	No, Proband and sibling ES	Sibling of PMG7101 ClinVar ID: 1697248
MC23100	MC23101	ASPM	1:197101234	ENST00000367409 NM_018136.5	c.8017C>T	p.Gln2673Ter	Yes	Homozygous, AR	Diffuse cortical malformation, bilateral	Right parietal closed lip schizencephaly, disproportionately large corpus callosum and anterior commissure, incompletely rotated right hippocampus, small ventral pons	-7 (3y5m)	No	Global developmental delay, brachycephaly, narrow sloping forehead, simplified outer ear, long palpebral fissures, long eyelashes, high arched bipartite eyebrows, tapering fingers, lower limb hypertonia	Unknown	Unknown	Yes	No, 2 Affecteds	Brother of MC23102 and MC23103 ClinVar ID: 157885 HGMD accesssion: CM142029 PMID: 23611254
MC23100	MC23102	ASPM	1:197101234	ENST00000367409 NM_018136.5	c.8017C>T	p.Gln2673Ter	Yes	Homozygous, AR	Perisylvian PMG, bilateral, extending to mid-frontal and parietal lobes (CT)	Mildly dilated lateral vertricles and dimished white matter volume (CT)	-7.2 (6y10m)	No, febrile seisure history only	Intellectual disability, speech and language delay, brachycephaly, narrow sloping forehead	Unknown	Unknown	Yes	No, 2 Affecteds	Twin sister of MC23103 ClinVar ID: 157885 HGMD accesssion: CM142029 PMID: 23611254
MC23100	MC23103	ASPM	1:197101234	ENST00000367409 NM_018136.5	c.8017C>T	p.Gln2673Ter	Yes	Homozygous, AR	Perisylvian PMG, bilateral, extending to anterior frontal, occipital and inferior temporal lobes	Mildly dilated lateral vertricles and dimished white matter volume, mildly small pons and cerebellar vermis	-7.6 (6y10m)	No	Intellectual disability, speech and language delay, excessive drooling, brachycephaly, narrow sloping forehead, hypotelorism, thin upper lip, slightly bulbous nasal tip	Unknown	Unknown	Yes	No, 2 Affecteds	Twin sister of MC23102 ClinVar ID: 157885 HGMD accesssion: CM142029 PMID: 23611254
PMG5600	PMG5601	ASPM	1:197101904-197101905	NM_018136.5	c.7347_7348del	p.His2449Glnfs*69	No	Homozygous, AR	Diffuse PMG, bilateral	Enlarged ventricles, markedly diminished white matter, head circumference estimated with MRI to be -6.5 SD at 8y11m	Microcephaly	Unknown	Unknown	Unknown	Unknown	No	No, Proband and sibling ES	Sibling of PMG5602
PMG5600	PMG5602	ASPM	1:197101904-197101905	NM_018136.5	c.7347_7348del	p.His2449Glnfs*69	No	Homozygous, AR	Diffuse PMG, bilateral	Markedly diminished white matter, head circumference estimated with MRI to be -4.8 SD at 12y	Microcephaly	Unknown	Unknown	Unknown	Unknown	No	No, Proband and sibling ES	Sibling of PMG5601
PS6700	PS6701	ATP1A3	19:41968902	NM_152296.5	c.2702G>T	p.Arg901Met	No	Heterozygous, AD de novo	Perisylvian PMG, bilateral, temporo-parietal	Dimished white matter consistent with overlying polymirocgyria	-0.7 (9y2m)	Yes, juvenile onset	Developmental and cognitive delay, short stature (-3.8 SD at 9y2m), asymmetric quadriparesis (L>R), hypertonia, hyperreflexia, athetoid movements of hands and fingers, drooling, strabismus, high palate, thin upper lip, smooth philtrum	Karyotype, chromosome microarray, Fragile X DNA and ARX gene sequencing	Unknown	No	Yes	Case published (Case A) in Smith, RS et al, Proc Natl Acad Sci USA 2021 Jun 22;118(25). PMID: 34161264 Allelic HGMD Accession: CM154375
PMG20700	PMG20701	ATP1A3	19:41967661	NM_152296.5	c.2921+1G>A		No	Heterozygous, AD de novo	Diffuse PMG, bilateral	Thin corpus callosum, progressive ventricular enlargement with white matter volume loss and delayed myelination, some calcifications at cortical-white matter junction	-4.6 (14m)	Yes, neonatal onset	Developmental delay, significant axial and appendicular hypotonia, hyporeflexia, autonomic instability, laryngomalacia, apnea	Karyotype, chromosome microarray, FISH 22q11.2, ADGRG1 gene sequencing	No	No	Yes	Case published (Case B) in Smith, RS et al, Proc Natl Acad Sci USA 2021 Jun 22;118(25). PMID: 34161264 Allelic ClinVar ID: 1004046
BFP4700	BFP4701	CCND2	12:4299978	NM_001759.4	c.839C>A	p.Thr280Asn	Yes	Heterozygous, AD de novo	Frontoparietal PMG, bilateral (fetal MRI and autopsy)	Mild hydrocephalus and history of cystic hygroma (fetal ultrasound)	Unknown	NA	Unknown	Karyotype	Unknown	No	No, tNGS panel	ClinVar ID: 143983 HGMD Accession: CM144534
PMG13100	PMG13101	CHD7	8:60856740	NM_017780.4	c.7460C>T	p.Ala2487Val	Yes	Heterozygous, AD inherited	Left temporal and parietal thick and bumpy cortex, not definitive but suspicious for PMG (fetal MRI)	Moderate left lateral ventriculomegaly with thinning of the left hemisphere white matter	Unknown	NA	Dysplastic left kidney noted on 32w fetal ultrasound	Unknown	Unknown	No	Yes	Affected child of PMG13102 ClinVar ID: 1312985
PMG13100	PMG13102	CHD7	8:60856740	NM_017780.4	c.7460C>T	p.Ala2487Val	Yes	Heterozygous, AD	Right parietal PMG	Area of encephalomalacia on left, contralateral to PMG	Unknown	Yes	Bicuspid aortic valve	Karyotype, FISH 22q11.2	Unknown	No	Yes	Affected mother of PMG13101 ClinVar ID: 1312985
PMG20800	PMG20801	COL3A1	2:188991677	NM_000090.4	c.910dupG	p.Ala304GlyfsTer4	No	Homozygous, AR	Diffuse cortical dysplasia, bilateral, frontal predominant (CT), PMG (by report, MRI)	Enlarged lateral ventricles, diminished white matter, small cerebellar vermis, large cisterna magna	-0.1 (13y)	Yes, infantile onset	Developmental delay, hypotonia, spacticity, contractures, scaphocephaly, frontal bossing, bilateral subconjunctival hemorrhage, triangular mouth with short philtrum, low set ears, joint hyperextensibility, thin skin, psuedoxanthoma elasticum, ecchymotic lesions, petechiae and purpura	Karyotype, chromosome microarray, LIS1 gene sequencing	Unknown	Yes	Yes, Plus affected sibling	Sibling of PMG20802
PMG20800	PMG20802	COL3A1	2:188991677	NM_000090.4	c.910dupG	p.Ala304GlyfsTer4	No	Homozygous, AR	PMG, bilateral		0.4 (2y9m)	Yes, childhood onset	Developmental and cognitive delay, drooling, hypotonia, hyperreflexia, spacticity, bilateral axillary psuedoxanthoma elasticum	Unknown	Unknown	Yes	Yes, Plus affected sibling	Sibling of PMG20801
PMG17600	PMG17601	COL4A1	13:110177901	NM_001845.6	c.2657C>T	p.Thr886Ile	Yes	Heterozygous, AD	Diffuse PMG, perisylvian centered and asymmetric (by report)	Not reported	-0.74 (17y)	Yes, childhood onset	Developmental delay, intellectual disability, drooling and feeding problems, right hemiparesis and hyperreflexia	Karyotype, Fragile X DNA test	Unknown	No	No, Proband only ES	ClinVar ID: 1210089 HGMD Accession: CM207879
SE1700	SE1701	COL4A1	13:110172728	NM_001845.6	c.3548G>T	p.Gly1183Val	No	Heterozygous, AD de novo	Perisylvian PMG, bilateral	Corpus callosum somewhat hypoplastic posteriorly, areas of patchy white matter signal increases (could be summation of intermediate myelination, expected for age), prominent perivascular spaces, mild ventriculomegaly and moderately enlarged subarachnoid spaces	Unknown	Unknown	Congenital cataracts, delayed motor development	Unknown	Unknown	No	Yes	Allelic HGMD Accession: CM1930980
SE4400	SE4401	COL4A1	13:110167185	NM_001845.6	c.3922G>C	p.Gly1308Arg	No	Heterozygous, AD	Right hemisphere PMG and left schizencephaly (CT)	Enlarged lateral ventricles and diminished white matter both left > right (CT)	-0.7 (1y)	Yes, infantile onset	Developmental delay, central hypotonia, appendicular hypertonia, cortical blindness, strabismus, esotropia, coarctation of the aorta (spontaneously resolved), diastasis recti, right renal agenesis, hyperhidrosis, constipation, sleep apnea, bitemporal narrowing, synophrys, epicanthus, flat nasal bridge, small nose, midface hypoplasia, high palate, hyperpigmentation on face and head, pectus excavat…	Karyotype, chromosome microarray	Unknown	No	No, Proband only ES
SE5200	SE5201	COL4A1	13:110162437	NM_001845.6	c.4255A>G	p.Arg1419Gly	No	Heterozygous, AD	Perisylvian, PMG, bilateral, suprasylvian clefts of PMG extend almost to body of lateral ventricle	Thin corpus callosum, absent septum pellucidum, significantly reduced white matter, slightly delayed myelination	-1 (2y11m)	No	Premature (33w), prenatal alcohol and drug exposure by report, short stature (-2.7 SD at 5y8m), spastic tetraplegia, hyperreflexia, hypertonia, drooling, facial diplegia, intermittent left esotropia, hypermetropia, kyphosis	Chromosome microarray	Unknown	Unknown	No, Proband only ES	Individual adopted, no parental samples available
PMG3400	PMG3401	COL4A2	13:110462115	NM_001846.4	c.1598G>C	p.Gly533Ala	No	Heterozygous, AD	PMG, unilateral (by published report)	Not reported	Unknown	Yes	Intellectual disability, hemiparesis, spacticity, gait abnormality	Unknown	Unknown	Unknown	No, Proband only ES	Case published in Caraballo, R et al Epilepsia 1999 Jul;40(7):865-71. PMID: 10403209
PMG11800	PMG11801	COL4A2	13:110428537	NM_001846.4	c.431C>G	p.Ser144Ter	No	Heterozygous, AD de novo	Diffuse PMG, bilateral	Enlarged lateral ventricles, markedly diminished white matter, small left cerebellar hemisphere with dysmorphic inferior sulci, small pons	-10.5 (15y)	Yes	Intellectual disability, strabismus	Karyotype, MECP2 gene sequencing	Unknown	No	No, Proband only ES
PMG13700	PMG13701	DDX3X	X:41344350	NM_001356.5	c.976C>T	p.Arg326Cys	Yes	Heterozygous, AD	Frontal PMG, bilateral	Very small hippocampal commissure, hippocampi incompletely rotated, thick splenium of corpus callosum, enlarged lateral ventricles and diminished white matter, slightly small cerebellar vermis, small ventral pons	Unknown	Unknown	Unknown	Unknown	Unknown	Unknown	No, Proband only ES	ClinVar ID: 521573 HGMD Accession: CM2016419
BFP7800	BFP7801	DYNC1H1	14:102032421	NM_001376.5	c.10033G>A	p.Glu3345Lys	Yes	Heterozygous, AD de novo	Perisylvian PMG, bilateral	Small splenium and absent rostrum of corpus callosum, small anterior and hippocampal commissures, incompletely rotated hippocampus, markedly enlarged ventricles and diminished white matter	-0.5 (2y6m)	No	Developmental delay, hemiplegic spasticity, right clonus, dystonia, hyperreflexia, drooling, strabismus, cortical visual impairment, joint hyperextensibility	ADGRG1 gene sequencing	Unknown	No	Yes	ClinVar ID: 208747 HGMD Accession: CM1515028
PMG6000	PMG6001	DYNC1H1	14:102027712	NM_001376.5	c.9142G>A	p.Glu3048Lys	Yes	Heterozygous, AD de novo	Perisylvian PMG, bilateral	Thin corpus callosum, enlarged ventricles, severely reduced white matter, delayed myelination	1.1 (1d)	Yes, infantile onset	Developmental delay, hypsarythmia, adducted thumb	Chromosome microarry, MLPA panel (telomeres, 22q11.2, 1p36, 17p13.3)	Unknown	No	No, Proband only ES	ClinVar ID: 497397 HGMD Accession: CM142947
PMG12200	PMG12201	DYNC1H1	14:102010082	NM_001376.5	c.6217T>A	p.Phe2073Ile	No	Heterozygous, AD	Right PMG	Thin corpus callosum with small rostrum, small hippocampal commisure, mildly enlarged right lateral ventricle and diminished white matter on right, small right cerebral peduncle and right medullary pyramid, slightly small right cerebellar hemisphere	0.4 (1y)	No	Developmental delay and left hemiparesis	Karyotype	Unknown	No	No, tNGS panel
PS2700	PS2703	ENG	9:127818335	NM_001114753.3	c.1470dup	p.Asp491ArgfsTer10	Yes	Heterozygous, AD inherited	Right perisylvian PMG	Thin corpus callosum, lightly diminished white matter in parietal lobe	0.3 (10y8m)	Yes, childhood onset	Hereditary Hemorrhagic Telangiectasia, pulmonary arteriovenous malformation	Unknown	Unknown	No	Yes	Mother also has Hereditary Hemorrhagic Telangiectasia and carries the same variant ClinVar ID: 862475 HGMD Accession: CI000102
PMG21300	PMG21301	GNAQ	9:77797577	NM_002072.5	c.548G>A	p.Arg183Gln	Yes	Heterozygous, AD, somatic de novo	Left PMG (appearance could be secondary to shrunken hemiphere)	Features consistent with Sturge-Weber syndrome, extensive bilateral cerebral atrophy (L>R) including white matter, pial/subpial enhancement suggestive of engorged capillaries, diffusely thin corpus callosum, small anterior and hippocampal commissures, small left thalamus, small adenohypophysis of pituitary, small cerebellum with multiple areas of injury at the depths of fissures, small vermis	0.4 (2y3m)	Yes	Intubated 5d after birth, congenital glaucoma, developmental delay, hypotonia, obstructive sleep apnea, small optic nerve, high myopia, large capillary malformation in diffuse irregular distribution with associated limb hypertrophy and right facial hypertrophy, kyphosis, bilateral hydronephrosis	Chromosome microarray, Overgrowth gene panel identified same heterozygous GNAQ variant, c.548G>A (p.Arg183Gln), at 3.9-4.5% in affected skin	Unknown	Yes	No, tNGS panel	ClinVar ID: 50853 HGMD Accession: CM1412391
PMG19300	PMG19301	GRIN1	9:137163606	NM_007327.4	c.2381G>A	p.Arg794Gln	Yes	Heterozygous, AD de novo	Diffuse PMG, bilateral	Small thalami, mildly enlarged lateral ventricles, markedly diminished white matter, delayed myelination	-2.5 (7m)	No, abnormal EEG at 4m	Spasticity, axial hypotonia, appendicular hypertonia, cortical visual impairment, left esotropia, hort nose, long philtrum, tracheomalacia, gastroesophageal reflux	Karyotype, chromosome microarray, ADGRG1 and TUBB2B gene sequencing	Unknown	No	Yes	ClinVar ID: 435376 HGMD Accession: CM182635
BFP2200	BFP2201	GRIN1	9:137162476	NM_007327.4	c.1824G>C	p.Trp608Cys	No	Heterozygous, AD de novo	Diffuse PMG, bilateral	Thin corpus callosum, enlarged lateral ventricles, decreased white matter volume, reduced myelination, small pons	-3.9 (11y)	Yes, neonatal onset	Developmental delay, spastic quadriparesis, axial hypotonia, appendicular hypertonia, mild facial diplegia, bitemporal narrowing, bilateral optic disc palor and cortical blindness, left esotropia, deep set eyes, telecanthus and upslanted palpebral fissures, anteverted nose, opstructive sleep apnea, gastroesophageal reflux, flexion contractures of upper and lower extremities, precocious puberty	Karyotype, subtelomere FISH	Unknown	No	Yes
PMG7600	PMG7601	GRIN2A	16:9840951	NM_001134407.3	c.1482T>G	p.Asn494Lys	No	Heterozygous, AD de novo	Temportal PMG, left (by report)	Delayed myelination (by report)	Unknown	Yes, neonatal onset	Unknown	Unknown	Unknown	Unknown	Yes
BFP2800	BFP2801	GRIN2B	12:13608683	NM_000834.5	c.1930G>A	p.Ala644Thr	No	Heterozygous, AD de novo	Diffuse PMG, bilateral	Corpus callosum abnormally shaped posteriorly, shallow olfactory sulci, diffusely large cerebral ventricles, reduced white matter, delayed myelination in frontal lobes	-2.1 (19m)	No	Developmental delay, spastic tetraplegia, appendicular hypertonia, axial hypotonia, dysphagia, delayed visual maturation, hypermetropia, esotropia, astigmatism, cryptorchidism, cortisol deficiency, gastroesophageal reflux	Unknown	Unknown	No	Yes
PMG8200	PMG8201	GRIN2B	12:13567086	NM_000834.5	c.2537T>G	p.Phe846Cys	No	Heterozygous, AD	Right hemisphere PMG	Diminished white matter on right, small right cerebral peduncle and medullary pyramid	Unknown	Unknown	Unknown	Unknown	Unknown	Unknown	No, Proband only ES	Individual adopted, no parental samples available
PMG7500	PMG7501	HSD17B4	5:119452621 5:119456357	NM_000414.4	c.46G>A c.101C>T	p.Gly16Ser p.Ala34Val	Yes Yes	Compound Heterozygous, AR	Perisylvian and frontal PMG, bilateral	Exaggerated white matter hyperintensity, bilateral germinolytic cysts	Unknown	Yes	Motor developmental delay, hypotonia	Unknown	Unknown	No	No, tNGS panel	ClinVar ID: 7655, HGMD Accession: CM981006 ClinVar ID: 137616, HGMD Accession: CM060038 Similarly affected sibling not studied
PMG23500	PMG23501	KATNB1	16:57741761 16:57755239	NM_005886.3	c.115G>C c.1416+1G>A	p.Gly39Arg	No Yes	Compound Heterozygous, AR	Diffuse PMG	Callosal dysgeneis, diminished white matter volume	-5.2 (3y2m, by report)	Yes, childhood onset	Developmental delay, visual impairment (with retinopathy and macular degeneration likely explained by co-occuring compound heterozygous USH2A variants), axial hypotonia, microretrognathia, hypotelorism	Karyotype, chromosome aCGH, Microdeletion syndrome MPLA panel, NBN gene testing	Unknown	No	Yes	ClinVar ID: 1324607
MC16200	MC16201	KCNMA1	10:77073148	NM_001161352.2	c.1698A>C	p.Gln566His	No	Heterozygous, AD de novo	Diffuse PMG, bilateral	Absent rostrum of corpus callosum, mildly enlarged ventricles, markedly reduced white matter, abnormal myelination, hypoplastic inferior vermis	-7 (by report)	Unknown	Unknown	Unknown	Unknown	Unknown	Yes
PMG14800	PMG14801	KIF26A	14:104175633 14:104177464	NM_015656.2	c.2845C>T c.4676C>T	p.Pro949Ser p.Ala1559Val	No	Compound Heterozygous, AR	PMG (by report)	Hydrocephalus	0.3 (30y)	Yes, childhood onset	Normal development, divergent left stabismus, bilateral nystagmus	FISH 22q11.2	Unknown	No	Yes	Case reported (Family D01, PMG14801) in Qian, X et al, Submitted for publication
PMG5200	PMG5201	KIF2A	5:62365346	NM_001098511.3	c.1571C>T	p.Thr524Ile	No	Heterozygous, AD de novo	Left PMG, frontoparietal	Reduced white matter in left frontal and parietal lobes	50th percentile (2y6m) by report	Unknown	Motor developmental delay, right sided motor difficulties and mild hypertonia, left hand preference	Unknown	Unknown	No	No, tNGS panel
BFP5300	BFP5301	KIF5C	2:148947018	NM_004522.3	c.709G>A	p.Glu237Lys	Yes	Heterozygous, AD	PMG (by report)	Unknown	Unknown	Unknown	Unknown	DCX gene testing	Unknown	No	No, tNGS panel (proband only)	ClinVarID: 140740 HGMD: CM1211502
PS4500	PS4501	MAN2C1	15:75356838 15:75364190	NM_006715.4	c.2612G>C c.601-2A>G	p.Cys871Ser	No	Compound Heterozygous, AR	Perisylvian PMG, bilateral, (R>L)	Reduced white matter in regions of PMG	-1.6 (1m)	No	Developmental delay, hypotonia, myopathy, sleep apnea, dysphagia, facial asymmetry, high palate, micrognathia, mandibular ankylosis, bilateral talipes equinovarus, deformation of left hip, inversion of knees, broad thumb, ulnar deviation of hands (L>R), gastroesophageal reflux, phimosis	Karyotype, SMA1 genetic testing	Unknown	No	Yes	Case published (Family 4, PS4501) in Nuno, M et al, Am J Hum Genet 2022 Feb 3;109(2):345-360. PMID: 35045343
PMG3200	PMG3201	MAST1	19:12851999	NM_014975.3	c.844_846del	p.Ile282del	No	Heterozygous, AD de novo	Frontal and perisylvian PMG, bilateral	Long corpus callosum that is thick anteriorly and thin posteriorly, enlarged lateral ventricles and reduced white matter, cavum septum pellucidum, inferior vermian hypoplasia, small brainstem	Microcephaly (by report)	Unknown	Developmetnal delay (by report)	Unknown	Unknown	No	Yes
OTH12800	OTH12801	MED12	X:71121336	NM_005120.3	c.745C>G	p.Leu249Val	No	Hemizygous, XLR inherited (maternal)	Frontal PMG, bilateral	Agenesis of corpus callosum, moderately enlarged lateral ventricles and diminished white matter, right middle cerebral artery infarct	-2.2 (3y8m)	No	Developmental and cognitive delay, hypotonia, brachycephaly, left strabismus, downslanted wide-spaced palpebral fissures, midface hypoplasia, protuberant ears, beaked and wide nose, high palate, micrognathia, pes planus, ichthyosis, wrinkled and scaly skin, short nails, cleft of mitral valve with mitral regurgitation, small penis and testes	No	No	Yes	Yes
BFP5100	BFP5101	NEDD4L	18:58341044	NM_001144967.3	c.1132G>A	p.Val378Met	Yes	Heterozygous, AD	Perisylvian PMG, bilateral, (R>L)	Some decreased volume (right posterior quadrant volume depressed in distribution of greatest polymicrogyria)	0.5 (5y7m)	Yes	Congenital hypoparathyroidism, left hemiparesis and left hemiparetic gait	Unknown	Unknown	Unknown	No, Proband only ES	ClinVar ID: 1368620
PMG9000	PMG9001	NFIA	1:61404160	NM_001134673.4	c.1132C>T	p.Gln378Ter	No	Heterozygous, AD	Perisylvian PMG, bilateral	Thin corpus callosum, enlarged ventricles, reduced white matter	2.1(3y3m)	No	Polyhydramnios, developmental delay, drooling, gastroesophageal reflux, cryptorchidism, scoliosis	Karyotype	Unknown	Unknown	No, Proband only ES
PMG20600	PMG20601	PANX1	11:94129352	NM_015368.4	c.40G>C	p.Asp14His	No	Heterozygous, AD de novo	Perisylvian PMG, extensive bilateral (R>L)	Severe callosal dysgenesis, markedly depressed white matter with mild periventricular gliosis, mildly depressed thalamic volume, moderate thinning of the brainstem and question of mild inferior vermian hypoplasia	-4.2 (1y1m)	Yes, infantile onset	Developmental delay, cortical vision impairment, hypotonia,	Karyotype, chromosome microarray (gain of 15q13.2-q13.3 overlapping CHRNA7), ES	Unknown	No	Yes
PMG14200	PMG14201	PIK3CA	3:179234261	NM_006218.4	c.3104C>T	p.Ala1035Val	Yes	Heterozygous, AD	Perisylvian PMG, bilateral	Small anterior and hippocampal commissures, enlarged frontal horns of lateral ventricles, moderately diminished white matter	6 (3m)	No	Polyhydramnios, congenital macrosomia and macrocephaly, hypotonia, dolichocephaly, depressed nasal bridge and upturned nose, deep palmar and plantar creases, tracheobronchomalacia, hepatosplenomegaly, undescended testis	Karyotype, FISH 22q11.2	Negative	Unknown	No, Proband only ES	Case published (PMG-14201) in Jamuar, SS et al, NEJM 2014 Aug 21;371(8):733-43. PMID: 25140959 ClinVar ID: 1172583 HGMD Accession: CM126697
PMG9200	PMG9201	PIK3CA	3:179199136	NM_006218.4	c.311C>T	p.Pro104Leu	Yes	Heterozygous, AD de novo, possibly mosaic	Frontal and perisylvian PMG, bilateral	Severe hydrocephalus	8.8 (1y8m)	Yes, infantile onset	Developmetnal delay, hypotonia, laryngomalacia, obstructive sleep apnea, gastroesophageal reflux, double aortic arch, right conductive hearing loss, plagiocephaly, frontal bossing, epicanthus, down-slanting palpebral fissures, low-set ears, wide depressed nasal bridge, upturned nose, high arched palate, full lips, cutaneous and bony syndactyly of right 3rd & 4th fingers, leg length discrepancy, l…	Karyotype, FISH subtemomeres and 22q11.2, chromosome microarray, GLI3 and L1CAM gene sequencing, GPC3 gene deletion analysis	Unknown	No	Yes	ClinVar ID: 217291 HGMD Accession: CM1610985
PS4700	PS4701	PIK3CA	3:179219601	NM_006218.4	c.1777A>G	p.Ile593Val	No	Heterozygous, AD	Perisylvian PMG, bilateral (by report)	Communicating hydrocephalus	Unknown	Yes	Club foot	Unknown	Unknown	Unknown	No, Proband only ES
PS5000	PS5001	PIK3R2	19:18167239	NM_005027.4	c.1669G>T	p.Asp557Tyr	No	Heterozygous, AD	Perisylvian PMG, bilateral (by report)	None reported	Unknown	Unknown	Unknown	Unknown	Unknown	Unknown	No, Proband only ES	Allelic ClinVar ID: 1307678, 424553 Allelic HGMD Accession: CM169630
PS4800	PS4801	PIK3R2	19:18162974	NM_005027.4	c.1117G>A	p.Gly373Arg	Yes	Heterozygous, AD de novo	Perisylvian PMG, bilateral (by report)	Hydrocephalus	5.6 (14y2m)	Yes, juvenile onset	Normal development and cognition, hyperreflexia	Unknown	Unknown	No	Yes	ClinVar ID: 39808 HGMD Accession: CM126686
MG	PMG12801	PIK3R2	19:18162974	NM_005027.4	c.1117G>A	p.Gly373Arg	Yes	Heterozygous, AD	Perisylvian PMG, bilateral	Thick corpus callosum, ventriculomegaly, reduced white matter, hypoplastic pons, midbrain truncated in the craniocaudal direction	4.3 (7y7m)	Yes, juvenile onset	History of mild speech delay, cupped ears	Karyotype, chromosome microarray	Unknown	No	No, Proband only ES	ClinVar ID: 39808 HGMD Accession: CM126686
PMG9400	PMG9401	PIK3R2	19:18162974	NM_005027.4	c.1117G>A	p.Gly373Arg	Yes	Heterozygous, AD de novo	Diffuse PMG, bilateral	Enlarged lateral ventricles, markedly reduced white matter	98th percentile (10w) by report	Yes, infantile onset	Developmental delay and cognitive disability, absent speech, nystagmus, visual impairment, lip hemangioma	Unknown	Unknown	Unknown	Yes	ClinVar ID: 39808 HGMD Accession: CM126686
PMG2500	PMG2503	PIK3R2	19:18162974	NM_005027.4	c.1117G>A	p.Gly373Arg	Yes	Heterozygous, AD de novo	Frontal and perisylvian PMG, bilateral	Thin corpus callosum, markedly enlarged lateral ventricles and reduced white matter, Chiari I malformation with tonsilar ectopia	5.7 (8m)	Yes, infantile onset	Developmental delay, hypotonia, impaired visual fixation and pursuit	Unknown	Unknown	No	Yes	ClinVar ID: 39808 HGMD Accession: CM126686
PMG5700	PMG5701	PIK3R2	19:18162974	NM_005027.4	c.1117G>A	p.Gly373Arg	Yes	Heterozygous, AD de novo	Diffuse PMG, bilateral	Moderately enlarged lateral ventricles and reduced white matter	Unknown	Unknown	Unknown	Unknown	Unknown	No	No, Proband only ES	ClinVar ID: 39808 HGMD Accession: CM126686
PMG13400	PMG13401	PIK3R2	19:18168849	NM_005027.4	c.1932C>A	p.Phe644Leu	No	Heterozygous, AD	Perisylvian PMG, bilateral	Mildly enlarged lateral ventricles, moderately reduced white matter	Unknown	Unknown	Unknown	Unknown	Unknown	Unknown	No, Proband only ES
PMG20000	PMG20001	PIK3R2	19:18167239	NM_005027.4	c.1669G>T	p.Asp557Tyr	No	Heterozygous, AD de novo	Perisylvian PMG, bilateral	Multiple foci of T1 hyperintensity in the subcortical white matter that could represent calcification or hemorrhage, dilation of lateral and third ventricles, cavum septum pellucidum and cavum vergae	6.8 (18m)	Yes, infantile onset	Prenatal macrocephaly and ventriculomegaly, developmental and cognitive delay, hypotonia, proximal muscle weaknes, frontal bossing, hypertelorism, cortical visual impairment, nystagmus and esotropia, short and bulbous nose, ventricular septal defect	Chromosome microarray, ADGRG1 and PTEN gene sequencing, PMG gene panel sequencing and del/dup analysis	Unknown	No	No, tNGS panel	Allelic ClinVar ID: 424553, 1307678 Allelic HGMD Accession: CM169630
PMG21400	PMG21401	PIK3R2	19:18162983	NM_005027.4	c.1126A>G	p.Lys376Glu	Yes	Heterozygous, AD	Perisylvian PMG, bilateral	Thick corpus callosum, progressive loss of volume in left hippocampus, hydrocephalus	6 (15y10m)	Yes, juvenile onset	Mild speech delay, behavioral challenges with mood and anger, esotropia, bilateral strabismus	Karyotype, chromosome microarray (Loss of heterozygosity region: Xp11.23-q12)	Unknown	No	No, Single gene sequencing (proband and mother only)	Case published (PMG-2) in D'Gama, AM et al, Cell Rep 2017 Dec 26;21(13):3754-3766. PMID: 29281825 ClinVar ID: 280374 HGMD Accession: CM1511569
HE4000	HE4001	PTEN	10:87933147	NM_000314.8	c.388C>T	p.Arg130Ter	Yes	Heterozygous, AD de novo	Cortical dysplasia and PMG of right frontal lobe, potentially bilateral PMG but appearance on left could reflect image quality	Shallow sulci bilaterally, large right hemisphere with ventriculomegaly and heterotopia present within dysplastic area on right, atypical anterior collosal dysgenesis, thin white matter and abnormal myelination, small hippocampal commisure	4.5 (2y)	Yes, infantile onset	Premature (29w, maternal HELLP syndrome), developmental delay, hypotonia, nephrocalcinosis, nephrolithiasis, prominent forehead and cheeks, downslanting eyes, short nose, anteverted nares, downturned corners of mouth, small ears with thick helices, bilateral toe clinodactyly	Chromosome microarray, Noonan syndrome panel, FGFR3, SHOC2, SOS1 and PTEN gene sequencing (latter identified same mutation as ES)	Unknown	Not reported	Yes	Case published (Patient 4) in Shao, DD et al, Ann Neurol 2020 Dec;88(6):1153-1164. PMID: 32959437 ClinVar ID: 7819 HGMD accesssion: CM971273
PMG22400	PMG22401	PTEN	10:87933147	NM_000314.8	c.388C>T	p.Arg130Ter	Yes	Heterozygous, AD de novo	Retrosylvian PMG, right	Ventriculomegaly, veritcal corpus callosum with low splenium	5.7 (2y2m)	EEG suggestive of epilepsy	Prenatal macrosomia, developmental delay, intellectual disability, autism spectrum disorder, hypotonia, frontal bossing, small subcentimeter thyroid nodules	Somatic overgrowth panel (identified same PTEN variant as ES)	Unknown	No	Yes	Case published (Patient 3) in Shao, DD et al, Ann Neurol 2020 Dec;88(6):1153-1164. PMID: 32959437 ClinVar ID: 7819 HGMD accesssion: CM971273
PMG21700	PMG21701	PTEN	10:87957955	NM_000314.8	c.737C>T	p.Pro246Leu	Yes	Heterozygous, AD de novo	Perisylvian PMG, bilateral (R > L)	Slightly thick corpus callosum	7.7 (13y1m)	No	Developmental delay, hypotonia, thyroid nodules, centrally-mediated precocious puberty, hypotelorism, low set ears, left post-axial polydactyly, keratosis pilaris, broad hands and fingers	Chromosome microarray, PTEN gene sequencing (identified same variant as ES)	Unknown	No	Yes	Case published (Patient 10) in Shao, DD et al, Ann Neurol 2020 Dec;88(6):1153-1164. PMID: 32959437 ClinVar ID: 142269 HGMD Accession: CM991083
PMG11700	PMG11701	QRICH1	3:49057046	NM_198880.3	c.1150_1153del	p.Phe384GlnfsTer5	No	Heterozygous, AD de novo	Perisylvian PMG, bilateral, more severe posteriorly	Mildly enlarged lateral ventricles	-2.3 (3y6m)	Yes	Developmental delay, axial hypotonia, appendicular hypertonia, hyperreflexia, spasticity, drooling, brachycephaly, flat occiput, coarse facial features, long philtrum, thick and protruding tongue, deep palmar and plantar creases, clinodactyly of 4th & 5th toes and hypoplasia of 5th toe bilaterally, small retractile testicles, asthma, gastroesophageal reflux and consitpation	Karyotype, chromosome microarray, SNRNPN methylation	Unknown	No	Yes
PS5200	PS5201	QRICH1	3:49076713	NM_198880.3	c.304del	p.Val102PhefsTer144	No	Heterozygous, AD de novo	Perisylvian PMG, bilateral, parieto-occipital predominance		Unknown	Unknown	Long face, prominent ears, short nose, long and smooth philtrum, high palate	Unknown	Unknown	Unknown	Yes
BFP6800	BFP6801	RAB3GAP1	2:135162754 2:135162318_135164794*	NM_012233.3	c.2393_2394del c.2290-237_2709+98del	p.Leu798ArgfsTer7 p.Val764_Arg903del	No	Compound Heterozygous, AR	Frontal PMG, bilateral	Dysgenetic corpus callosum, globular left hippocampus, large frontal horns of lateral ventricles, reduced white matter, cerebellar and vermian hypoplasia, small pons	0.5 (1d)	Yes, infantile onset	Profound delay, spastic quadriplegia, congenital cataracts, iris atrophy	Karyotype, MECP2 gene sequencing	Unknown	No	No, Proband only ES	Though parental samples not available, hemizygous frameshift variant in region of larger deletion implies the variants are in trans * genomic coordinates of deletion called on WES and used for corresponding c. and p. predictions
PMG16100	PMG16101	RAB3GAP2	1:220190428	NM_012414.4	c.1580C>T	p.Pro527Leu	Yes	Homozygous, AR	Diffuse PMG, bilateral	Small corpus callosum, small anterior and hippocampal commissures, small thalami, mildly enlarged ventricles, severely diminished white matter	-4.8 (4y6m)	Yes, infantile onset	Developmental and cognitive delay, hypertonia, spastic quadriplegia, strabismus, blepharitis, oral dyspraxia	Karyotype, FISH 22q11.2	CMV positive for past exposure, not congenital infection Toxoplasmosis negative	Yes	No, Proband only ES	ClinVar ID: 580491 HGMD Accession: CM2117395 TopMed: 1 homozygote
PMG110000	PMG11001	RAB3GAP2	1:220171944	NM_012414.4	c.2522C>T	p.Ala841Val	Yes	Homozygous, AR	PMG (by report)	Hypoplastic corpus callosum, severe hydrocephalus, hypoplastic cerebellar vermis (by report)	-3.3 (1d)	Yes, infantile onset	Developmental delay, spastic tetraparesis, narrow bifrontal diameter, deep-set eyes,	Karyotype	Negative CMV and TORCH	Yes	Yes	ClinVar ID: 211985 This case also has a homozygous WDR45B variant (chr17:82625385, NM_019613.4, c.427+4A>G) identified on this ES
BFP7600	BFP7601	RTTN	18:70088125 18:70166098	NM_173630.4	c.4166T>C c.1893A>T	p.Leu1389Ser p.Lys631Asn	No	Heterozygous, phase unknown Heterozygous, phase unknown	Sylvian-centered dysgyria, bilateral	Small splenium of corpus callosum, absent anterior and hipocampal commissures, markedly reduced white matter	-3.3 (15y)	No	Speech and cognitive delay, short stature (-3.1 SD at 15y), drooling, hyperreflexia, constipation, prominent nose, malar hypoplasia	Karyotype, Subtelomere FISH, ADGRG1 and DCX gene sequencing	Unknown	No	No, Proband and sibling ES	Sibling of BFP7602
BFP7600	BFP7602	RTTN	18:70088125 18:70166098	NM_173630.4	c.4166T>C c.1893A>T	p.Leu1389Ser p.Lys631Asn	No	Heterozygous, phase unknown Heterozygous, phase unknown	Sylvian-centered dysgyria, bilateral	Small splenium of the corpus callosum, small anterior and hippocampal commissures, enlarged lateral ventricles, markedly reduced white matter, prominent cerebellar fissures suggesting atrophy	-3.8 (15y)	No	Speech and cognitive delay, short stature (-2.8 SD at 15y), drooling, upslanting palpebral fissures, prominent glabella	Karyotype, Subtelomere FISH, ADGRG1 and DCX gene sequencing	Unknown	No	No, Proband and sibling ES	Sibling of BFP7601
PMG12600	PMG12601	SCN2A	2:165342455	NM_001040142.2	c.2548C>G	p.Arg850Gly	No	Heterozygous, AD de novo	Posterior perisylvian PMG, bilateral (R>L)	Hypoplastic corpus callosum, absent anterior commissure, reduced white matter volume	0.7 (15m)	No	Developmental and cognitive delay, hypotonia, sensory integration difficulties, sleep disturbances, left esotropia, brachycephaly, gastroesophageal reflux	Karyotype, chromosome microarray	Unknown	No	Yes	Allelic HGMD Accession: CM163736
PMG22700	PMG22701	SCN2A	2:165388725	NM_001040142.2	c.4919T>A	p.Ile1640Asn	No	Heterozygous, AD de novo	Posterior perisylvian PMG, bilateral	Thin corpus callosum, ventriculomegaly, markedly diminished white matter	-0.7 (6w)	Yes	Hyperkinetic movement disorder, hyperreflexia, optic nerve hypoplasia, neonatal apnea, gastroesophageal reflux	Chromosome microarry, Epilepsy gene panel previously identifed same SCN2A variant, classified as Uncertain clinically until this study	Negative	No	Yes	Allelic ClinVar ID: 835364 Allelic HGMD Accession: CM190619
PMG19500	PMG19501	SCN2A	2:165323172	NM_001040142.2	c.1688G>A	p.Arg563His	No	Heterozygous, AD	Cobblestone malformation, probable PMG (by report)		-4.3 (3y5m)	Yes, childhood onset	Developmental delay, short stature (-5.5 SD at 3y5m), failure to thrive, feeding difficulties, hypotonia, optic nerve hypoplasia, astigmatism	Karyotype	Unknown	Unknown	No, Proband only ES
BFP7400	BFP7401	SCN3A	2:165091291	NM_006922.4	c.4862G>A	p.Arg1621Gln	Yes	Heterozygous, AD	Perisylvian PMG, bilateral	Mildly reduced white matter	-2 (14m)	EEG abnormality only (1y4m)	Developmental delay, axial hypertonia, joint hypermobility and extensibility, history of cyclic vomiting in infancy, recurrent respiratory infections and otitis media	Karyotype, FISH 22q11.2, ADGRG1 gene equencing	Unknown	Unknown	No, Proband only ES	HGMD Accession: CM205973 ClinVar ID: 432534 PubMed ID: 30146301
PS7100	PS7102	SCN3A	2:165097461	NM_006922.4	c.4030A>C	p.Ile1344Leu	Yes	Heterozygous, AD inherited	Perisylvian PMG, bilateral (by report)		Unknown	Unknown	Unknown	Unknown	Unknown	No	No, Proband and sibling ES	Case published (Family B, Individual B02) in Smith, RS et al, Neuron 2018 Sep 5;99(5):905-913.e7. PubMed ID: 30146301 Sibling of PS7103 HGMD Accession: CM1827011
PS7100	PS7103	SCN3A	2:165097461	NM_006922.4	c.4030A>C	p.Ile1344Leu	Yes	Heterozygous, AD inherited	Perisylvian PMG, bilateral	Mildly reduced white matter	2.4 (43y)	No	Dysarthria, dysphonia, drooling, cerebral palsy	Karyotype	Unknown	No	No, Proband and sibling ES	Case published (Family B, Individual B03) in Smith, RS et al, Neuron 2018 Sep 5;99(5):905-913.e7. PubMed ID: 30146301. Sibling of PS7102 HGMD Accession: CM1827011
PS6400	PS6401	SCN3A	2:165090877	NM_006922.4	c.5276T>A	p.Phe1759Tyr	Yes	Heterozygous, AD inherited	Perisylvian PMG, bilateral	Moderately diminished white matter, thick corpus callosum,	Unknown	No, abnormal EEG	Mild intellectual disability, dysarthria, severely impaired tongue movements	Unknown	Unknown	No	No, Multiple affecteds ES	Case published (Family A, Individual A01) with other affected family members in Smith, RS et al, Neuron 2018 Sep 5;99(5):905-913.e7. PubMed ID: 30146301. HGMD Accession: CM1827010
PMG18400	PMG18401	SCN3A	2:165140808	NM_006922.4	c.1862G>A	p.Arg621His	Yes	Heterozygous, AD	Right hemisphere PMG	Thick corpus callosum, small right basal ganglia and thalamus, enlarged lateral ventricle and reduced white matter on right	0.2 (28y)	Yes, childhood onset	Motor developmental delay	Karyotype, chromosome microarray	Unknown	No	No, Single gene sequencing (proband and mother only)	Case published (Family F, Individual F01) in Smith, RS et al, Neuron 2018 Sep 5;99(5):905-913.e7. PubMed ID: 30146301. HGMD Accession: CM1827013
PS7200	PS7201	SCN3A	2:165091291	NM_006922.4	c.4862G>A	p.Arg1621Gln	Yes	Heterozygous, AD de novo (mosaic)	Perisylvian PMG, bilateral	Diminished white matter	1.97 (47y)	Yes, juvenile onset	Cognitive disability, dysarthria, drooling, feeding difficulties	Karyotype, FISH 22q11.2	Unknown	No	Yes	Identified on 17% of ES reads, mosaic appeance on Sanger validation HGMD Accession: CM205973 ClinVar ID: 432534
BFP900	BFP903	TMEM161B	5:88207047 5:88220647	NM_153354.5	c.580G>A c.362C>T	p.Glu194Lys p.Thr121Ile	No	Compound Heterozygous, AR	Imaging not performed Brother (BFP906) with diffuse bilateral PMG (neuropathological exam) and similar clinical findings	Imaging not performed	Unknown	Yes	Intellectual disability, spastic quadriparesis, dysarthria, dysphagia	Unknown	Unknown	No	Yes, Plus 2 affected siblings	Affected siblings: BFP904, BFP905, BFP906 BFP906 (deceased): Intellectual disability, seizures, spastic quadriparesis, diffuse bilateral PMG and mildly enlarged ventricles, reduced white matter, hypoplasia of the cerebral peduncles (neuropathological exam), arrhythmogenic right ventricular cardiomyopathy (postmortem), macroglossia, scoliosis
BFP900	BFP904	TMEM161B	5:88207047 5:88220647	NM_153354.5	c.580G>A c.362C>T	p.Glu194Lys p.Thr121Ile	No	Compound Heterozygous, AR	Not reported (CT) Brother (BFP906) with diffuse bilateral PMG (neuropathological exam) and similar clinical findings	Large frontoparietal subarachnoid spaces, prominent third and fourth ventricles (CT)	Unknown	Yes	Intellectual disability, spastic quadriparesis, dysarthria, macrostomia	Unknown	Unknown	No	Yes, Plus 2 affected siblings	Affected siblings: BFP903, BFP905, BFP906 BFP906 (deceased): Intellectual disability, seizures, spastic quadriparesis, diffuse bilateral PMG and mildly enlarged ventricles, reduced white matter, hypoplasia of the cerebral peduncles (neuropathological exam), arrhythmogenic right ventricular cardiomyopathy (postmortem), macroglossia, scoliosis
BFP900	BFP905	TMEM161B	5:88207047 5:88220647	NM_153354.5	c.580G>A c.362C>T	p.Glu194Lys p.Thr121Ile	No	Compound Heterozygous, AR	Imaging not performed Brother (BFP906) with diffuse bilateral PMG (neuropathological exam) and similar clinical findings	Imaging not performed	Unknown	Yes	Intellectual disability, spastic right hemiparesis, macrostomia, excessive drooling, difficulty swallowing, no speech	Unknown	Unknown	No	Yes, Plus 2 affected siblings	Affected siblings: BFP903, BFP904, BFP906 BFP906 (deceased): Intellectual disability, seizures, spastic quadriparesis, diffuse bilateral PMG and mildly enlarged ventricles, reduced white matter, hypoplasia of the cerebral peduncles (neuropathological exam), arrhythmogenic right ventricular cardiomyopathy (postmortem), macroglossia, scoliosis
PMG8600	PMG8601	TMEM216	11:61393965	NM_001173990.3	c.218G>T	p.Arg73Leu	Yes	Homozygous, AR	Right hemisphere PMG	Globular right hippocampus, diminished white matter in right hemisphere, hypoplastic cerebellum and vermis, abnormal brainstem	Unknown	No	Severe developmental delay, hypertonia, hyperreflexia, left torticollis, mild hearing loss, nystagmus, craniofacial asymmetry, frontal bossing, low set ears	Karyotype	Unknown	Unknown	Yes	ClinVar ID: 197 HGMD Accession: CM100170
BFP6200	BFP6201	TRRAP	7:98970275	NM_001375524.1	c.6820G>A	p.Ser2274Asn	No	Heterozygous, AD	Frontal PMG, bilateral	Slightly diminished white matter	Unknown	Yes, childhood onset	Intellectual disability, depression, balance and coordination deficits, hyperreflexia	Unknown	Unknown	Unknown	No, Proband only ES
OTH13300	OTH13301	TUBA1A	12:49185911	NM_006009.4	c.455T>A	p.Leu152Gln	Yes	Heterozygous, AD	Perisylvian PMG, bilateral (R>L)	Hypoplastic corpus callosum and brainstem, cerebellar vermian dysplasia/hypoplasia, attenuated anterior internal capsule of the basal ganglia (right>left), posterior limbs are clear	-0.74 (23m)	Unknown, EEG abnormality (temporal lobe slowing bilaterally)	Developmental delay, hypertonia of lower extremities, high palate, low anterior hairline	Karyotype, chromosome microarray	Unknown	No	No, Proband only ES	ClinVar ID: 381536 HGMD Accession: CM151704
PMG19700	PMG19701	TUBB	6:30723814	NM_178014.4	c.752G>T	p.Arg251Leu	No	Heterozygous, AD de novo	Perisylvian PMG, bilateral (R>L)	Mildly enlarged lateral ventricles, reduced white matter (R>L)	-0.9 (11m)	No	Fine motor developmental delay, mild left hemiparesis, especially in upper extremities, asymmetry of hand coordination, mild facial asymmetry with left eye slightly smaller than right	Chromosome microarray, TUBB2B and TUBA1A gene sequencing	Unknown	No	No, tNGS panel
CH1600	CH1601	TUBB2B	6:3225194	NM_178012.5	c.895A>G	p.Met299Val	No	Heterozygous, AD inherited	Dysgyria, bilateral, stenogyric appearance	Possible incomplete basal ganglia cleavage (poorly visualized anterior limbs of the internal capsules, especially right), slightly truncated posterior corpus callosum and decreased white matter volume, hypoplastic and asymmetric brainstem, vermian hypoplasia, cerebellar dysplasia	Unknown	Unknown	Gait ataxia, balance problems	Unknown	Unknown	No	Yes, Plus 2 affected siblings	Affected mother of CH1602, CH1603 and CH1604
CH1600	CH1602	TUBB2B	6:3225194	NM_178012.5	c.895A>G	p.Met299Val	No	Heterozygous, AD inherited	Possible PMG, left frontal; attenuated gyral pattern (stenogyria vs dysgyria), bilateral	Right basal ganglia fusion, thin and short coprus callosum, parallel lateral ventricle configuration, mildly prominent lateral ventricles and decreased white matter volume, hypoplastic brainstem, slightly hypoplastic cerebellum	Unknown	Unknown	Cognitive delay, gait ataxia, balance problems	Unknown	Unknown	No	Yes, Plus 2 affected siblings	Affected child of CH1601
CH1600	CH1603	TUBB2B	6:3225194	NM_178012.5	c.895A>G	p.Met299Val	No	Heterozygous, AD inherited	Probable right sylvian PMG and left dysgyria versus cortical malformation	Left middle cranial fossa arachnoid cyst, clubbing/fusion of right basal gangia, hypoplastic corpus callosum, enlarged lateral ventricles and thinning of white matter, cerebellar dysplasia, brainstem hypoplasia	Unknown	Unknown	Cognitive delay, central and truncal hypotonia, gait ataxia, balance problems	Unknown	Unknown	No	Yes, Plus 2 affected siblings	Affected child of CH1601
CH1600	CH1604	TUBB2B	6:3225194	NM_178012.5	c.895A>G	p.Met299Val	No	Heterozygous, AD inherited	Not reported	By report: partial agenesis of posterior corpus callosum, mild dilation of occipital horns of lateral ventricles, mega cisterna magna, hypoplastic cerebellar vermis	Unknown	Unknown	Cognitive delay, gait ataxia, balance problems	Unknown	Unknown	No	Yes, Plus 2 affected siblings	Affected child of CH1601
CH4500	CH4501	TUBB2B	6:3224950	NM_178012.5	c.1139G>T	p.Arg380Leu	Yes	Heterozygous, AD de novo	Perisylvian PMG, bilateral	Hypoplastic corpus callosum, small basal ganglia, moderately enlarged lateral ventricles and reduced white matter volume, small optic nerves and chiasm, ponto-vermian hypoplasia	Unknown	Unknown	Unknown	Unknown	Unknown	Yes	Yes	ClinVar ID: 160177 HGMD Accession: CM140832
FC500	FC501	TUBB2B	6:3224848	NM_178012.5	c.1241A>G	p.Asn414Ser	No	Heterozygous, AD (parental mosaicism inferred)	Right PMG	Thin posterior body and splenium of corpus callosum, reduced white matter on right, small right peduncle and pons	Unknown	Yes, childhood onset	Devopmental delay, dysphagia, mild left spastic hemiparesis, hyperreflexic, obsessive compulsive behaviors, tactile defensiveness, left trigger thumb	Deletion assay of 22q11.2 and 10p13-14	Unknown	No	No, Proband and sibling ES	Case published (Family 1) in Chang, BS et al, Neurology 2006 Jan 10;66(1):133-5. PMID: 16401865 Sibling of FC502
FC500	FC502	TUBB2B	6:3224848	NM_178012.5	c.1241A>G	p.Asn414Ser	No	Heterozygous, AD (parental mosaicism inferred)	Right PMG	Thin corpus callousm, reduced white matter (right more than left), small right peduncle and pons	-0.6 (18m)	No	Developmental delay, dysphagia, hearing impairment, mild left spastic hemiparesis, left leg and foot shorted that right	Unknown	Unknown	No	No, Proband and sibling ES	Case published (Family 1) in Chang, BS et al, Neurology 2006 Jan 10;66(1):133-5. PMID: 16401865 Sibling of FC501
PMG12700	PMG12701	TUBB2B	6:3227512	NM_178012.5	c.32A>T	p.Gln11Leu	No	Heterozygous, AD	Posterior perisylvian PMG, bilateral	Thin corpus callosum and anterior commissure, markedly reduced white matter volume, irregular surface of cerebellar hemiphere, hypoplastic vermis and small pons	-5.2 (5y3m)	Yes	Significant developmental delay intellectual disability, axial hypotonia, appendicular hypertonia, spacticity, drooling, dysphagia, hyerreflexia, epicanthus, exotropia, visual impairment, left hearing loss, prominent simple ears, broad nasal tip, high palate, obstructive sleep apnea, gastroesophageal reflux, ulcerative colitis, recurrent respiratoryinfections	Karyotype, chromosome microarray	Unknown	No	No, tNGS panel (proband only)	Allelic ClinVar ID: 431080
PS5300	PS5301	TUBB2B	6:3224840	NM_178012.5	c.1249G>A	p.Asp417Asn	Yes	Heterozygous, AD de novo	PMG, bilateral, fronto-temporo-parietal	Thin splenium and absent rostrum of the corpus callosum, lateral ventricles distorted by abnormally large caudate bodies, mildly reduced white matter volume, thin brainstem	Unknown	Yes	Speech delay, oromotor hypotonia	Unknown	Unknown	Unknown	No, tNGS panel	ClinVar ID: 39720 HGMD Accession: CM127434
PMG14500	PMG14501	TUBB2B	6:3224839	NM_178012.5	c.1250A>G	p.Asp417Gly	No	Heterozygous, AD de novo	Perisylvian PMG, bilateral (R>L)	Hypoplastic corpus callosum, abnormal right hippocampi, small cavum septi pellucidi and large frontal horns of lateral ventricles, reduced white matter, small inferior cerebellar vermis	Unknown	Unknown	Unknown	ADGRG1 single site (p.Arg565Trp) sequencing	Unknown	Yes	No, Proband only ES	Allelic ClinVar ID: 39720 Allelic HGMD Accession: CM127434
PMG7200	PMG7201	TUBG1	17:42614630	NM_001070.5	c.1131G>T	p.Met377Ile	Yes	Heterozygous	Diffuse cortical dysplasia, bilateral	Simplified gyral pattern, posterior-predominant pachygyria, diminished white matter, enlarged ventricles, predominant perivascular spaces	-0.4 (3y)	Yes	Developmental delay, stiff and slow gait, lower extremity hyperreflexia, ataxic hand movements, thin upper lip	Karyotype	Unknown	No	No, Proband only ES
PMG9300	PMG9301	WDR62	19:36083226 19:36086728	NM_001083961.2	c.1535G>T c.1684C>G	p.Arg512Leu p.His562Asp	No Yes	Compound Heterozygous, AR	PMG, bilateral	Left schizencephaly, absent rostrum and abnormally shaped corpus callosum, moderately enlarged ventricles and diminished white matter,	-2.5 (7m)	Yes, infantile onset	Triplet gestation following intrauterine insemination and subsequent reduction to single gestation at 14w, developmental delay, spasticity, hyperreflexia, axial hypotonia and appendicular hypertonia, drooling	Karyotype	Unknown	Unknown	No, Proband only ES	Mother unavailable for Sanger confirmation, Father carries one variant, so they are most likely in trans Allelic ClinVar ID: 160251; Allelic HGMD Accession: CM205290 ClinVar ID: 635183; HGMD Accession: CM1917863
BFP5000	BFP5001	Deletion 22q11.2	22:18985739-21081116 2.1Mb, 536 exons	NA	NA	NA	NA	Heterozygous, AD de novo	Frontoparietal PMG, bilateral	(Not well assessed on films)	Unknown	Unknown	Motor and cognitive delay	Unknown	Unknown	No	Yes
PMG7000	PMG7001	Deletion 22q11.2	22:18985739-21081116	NA	NA	NA	NA	Heterozygous, AD	Left PMG (by report)	Unknown	Unknown	Unknown	Unknown	Unknown	Unknown	Unknown	No, Proband only ES	Case published in Caraballo, R et al Epilepsia 1999 Jul;40(7):865-71. PMID: 10403209
PS1400	PS1401	Deletion 6q26-27	6:161349282-170584790 9.24Mb, 520 exons	NA	NA	NA	NA	Heterozygous, AD de novo	Central PMG, bilateral	Hypogenetic corpus callosum (only genu and body present), colpocephaly, slightly reduced white matter volume and delayed myelination, thin brainstem	-3.6 (12y3m)	Yes	Developmental delay, intellectual disability, echolalia, aggressive and self-injurious behavior, spasticity, hypotonia, broad-based gait, drooling, nystagmus, coarse facial features, prominent and low-set ears, high arched palate, crowded teeth, short neck, pes planus, shield chest, unruly hair with poorly developed anterior cowlick	Fragile X DNA testing, Karyotype: 46,XY,del(6)(q25.3q27).ish del(6)(q27)(TBP-)	Unknown	Unknown	Yes
PMG7700	PMG7701	Trisomy 18	18:158286-80247612	NA	NA	NA	NA	Heterozygous, AD de novo	PMG (by report)	Hypoplaisa of corpus callosum	Unknown	Unknown	Facial diplegia	Unknown	Unknown	Unknown	Yes

## Sheet: Families-Genes only
Family Code	Gene
BFP5800	ADGRG1
PMG5500	ADGRG1
PMG12400	ADGRG1
PMG3800	AKT3
PMG9100	AKT3
PMG6800	AKT3
PMG20300	AP4E1
PMG7100	AP4M1
MC23100	ASPM
PMG5600	ASPM
PS6700	ATP1A3
PMG20700	ATP1A3
BFP4700	CCND2
PMG13100	CHD7
PMG20800	COL3A1
PMG17600	COL4A1
SE1700	COL4A1
SE4400	COL4A1
SE5200	COL4A1
PMG3400	COL4A2
PMG11800	COL4A2
PMG13700	DDX3X
BFP7800	DYNC1H1
PMG6000	DYNC1H1
PMG12200	DYNC1H1
PS2700	ENG
PMG21300	GNAQ
PMG19300	GRIN1
BFP2200	GRIN1
PMG7600	GRIN2A
BFP2800	GRIN2B
PMG8200	GRIN2B
PMG7500	HSD17B4
MC16200	KCNMA1
PMG14800	KIF26A
PMG5200	KIF2A
BFP5300	KIF5C
PS4500	MAN2C1
PMG3200	MAST1
OTH12800	MED12
BFP5100	NEDD4L
PMG9000	NFIA
PMG20600	PANX1
PMG14200	PIK3CA
PMG9200	PIK3CA
PS4700	PIK3CA
PS5000	PIK3R2
PS4800	PIK3R2
PMG12800	PIK3R2
PMG9400	PIK3R2
PMG2500	PIK3R2
PMG5700	PIK3R2
PMG13400	PIK3R2
PMG20000	PIK3R2
PMG21400	PIK3R2
HE4000	PTEN
PMG22400	PTEN
PMG21700	PTEN
PMG11700	QRICH1
PS5200	QRICH1
BFP6800	RAB3GAP1
PMG16100	RAB3GAP2
PMG110000	RAB3GAP2
BFP7600	RTTN
PMG12600	SCN2A
PMG22700	SCN2A
PMG19500	SCN2A
BFP7400	SCN3A
PS7100	SCN3A
PS6400	SCN3A
PMG18400	SCN3A
PS7200	SCN3A
BFP906	TMEM161B
PMG8600	TMEM216
BFP6200	TRRAP
OTH13300	TUBA1A
PMG19700	TUBB
CH1600	TUBB2B
CH4500	TUBB2B
FC500	TUBB2B
PAC900	TUBB2B
PMG12700	TUBB2B
PS5300	TUBB2B
PMG14500	TUBB2B
PMG7200	TUBG1
PMG9300	WDR62
BFP5000	Deletion 22q11.2
PMG7000	Deletion 22q11.2
PS1400	Deletion 6q26-27
PMG7700	Trisomy 18
